# Supplementary material for: Variability of Reproduction Pathways in the Central-European Populations of Hawthorns with Emphasis on Triploids
Source: Plants (Basel). 2022 Dec 13;11(24):3497. doi: 10.3390/plants11243497 (PMC9786806; doi:10.3390/plants11243497)
Supplement: Supplementary file 1 [file plants-11-03497-s001.zip]

Archive with 2 entries (2 files):
- Supplementary Material Kolarcik et al Plants/Supplementary Material Note S1 Figure S1 Note S2.pdf
- Supplementary Material Kolarcik et al Plants/Supplementary Material Table S1.pdf
